# Supplementary material for: Ferritin triggers neutrophil extracellular trap-mediated cytokine storm through Msr1 contributing to adult-onset Still’s disease pathogenesis
Source: Nat Commun. 2022 Nov 10;13:6804. doi: 10.1038/s41467-022-34560-7 (PMC9648446; doi:10.1038/s41467-022-34560-7)
Supplement: Supplementary file 7 — Source Data [file 41467_2022_34560_MOESM7_ESM.xlsx]

## Sheet: Figure 1a
RAW data for Figure 1a: Liver and spleen weight normalized to body weight
	Liver/weight(%)
		Time	PBS				Ferritin
		3h	5.77922	5.74329	5.27451	4.90545	6	5.82403	5.04412	5.40574
		6h	5.62802	5.42411	5.02909	4.78838	6.09434	6.43842	5.86572	5.88837
		12h	5.89671	5.13274	5.29075	4.996	6.30952	6.0892	5.72596	6.20179
		24h	5.4703	5.4257	5.55061	4.6203	6.66995	5.66923	6.14286	5.63136
	Spleen/weight(%)
		Time	PBS				Ferritin
		3h	0.515152	0.482759	0.454902	0.443636	0.542986	0.519313	0.507353	0.512295
		6h	0.463768	0.424107	0.443636	0.456432	0.504717	0.586207	0.60424	0.474419
		12h	0.492958	0.50885	0.422907	0.412	0.57619	0.586854	0.625	0.573991
		24h	0.475248	0.457831	0.530364	0.368421	0.674877	0.615385	0.75188	0.622881

## Sheet: Figure 1b
RAW data for Figure 1b: Dynamic changes of the frequencies and numbers of peripheral myeloid cells
	Blood neutrophil frequency (% of CD45+ cells)
		Time	PBS				Ferritin
		3h	1.37	1.72	0.7	3.39	20.3	3.74	4.33	6.63
		6h	2.61	2.66	0.57	1.53	14.6	32.6	27.6	50.4
		12h	1.23	3.05	3.19	3.33	27.6	16.6	22.5	35.2
		24h	3.06	2.81	0.81	2.52	11.1	5.07	7.43	5.52
	Blood neutrophil count (10^9/L)
		Time	PBS			Ferritin
		3h	0.067	0.077	0.029	0.161	0.108	0.225
		6h	0.151	0.082	0.01	0.554	0.635	0.857
		12h	0.156	0.086	0.16	0.647	0.383	0.704
		24h	0.163	0.043	0.073	0.152	0.178	0.144
	Blood monocyte frequency (% of CD45+ cells)
		Time	PBS				Ferritin
		3h	1.82	0.83	0.76	1.33	1.77	0.6	1.49	0.8
		6h	0.87	1.3	0.33	1.27	1	2.3	1.34	2.21
		12h	1.84	1.02	1.52	0.99	3.03	1.86	2.03	2.65
		24h	2.02	1.17	0.46	0.83	3.98	2.45	2.87	2.26
	Blood monocyte count (10^9/L)
		Time	PBS			Ferritin
		3h	0.037	0.032	0.028	0.026	0.037	0.027
		6h	0.04	0.006	0.062	0.039	0.031	0.038
		12h	0.052	0.041	0.048	0.073	0.035	0.053
		24h	0.068	0.024	0.024	0.074	0.069	0.059
	Blood Ly6C+ monocyte frequency (% of CD45+ cells)
		Time	PBS				Ferritin
		3h	0.87	0.24	0.36	0.48	0.97	0.12	0.77	0.43
		6h	0.1	0.52	0.1	0.5	0.46	0.98	0.6	1.01
		12h	0.84	0.29	0.26	0.32	1.14	0.89	0.5	1.4
		24h	0.83	0.31	0.1	0.43	0.69	0.54	0.57	0.43
	Blood Ly6C+ monocyte count (10^9/L)
		Time	PBS			Ferritin
		3h	0.011	0.015	0.01	0.005	0.019	0.015
		6h	0.006	0.016	0.002	0.017	0.014	0.017
		12h	0.015	0.007	0.015	0.035	0.008	0.028
		24h	0.018	0.005	0.013	0.016	0.014	0.011

## Sheet: Figure 1c
RAW data for Figure 1c: Serum cytokine levels
	Serum IL-6 (pg/mL)
		Time	PBS					Ferritin
		3h	35.44	0	0	0		1306.67	917.97	1721.6	1119.02
		6h	0	54.75	21.17	0	0	114.23	413.53	82.65	103.83	140.14
		12h	15.01	0	0	12.85		56.13	21.84	44.12	79.76
		24h	15.8	0	0	0		15.41	13.75	0	0
	Serum TNF-α(pg/mL)
		Time	PBS					Ferritin
		3h	35.35	22.77	15.44	21.2		246.62	337.64	350.91	200.99
		6h	21.72	26.44	54.14	15.44	21.72	68.63	75.32	94.19	113.85	109.33
		12h	28.01	30.11	16.48	20.15		95.2	37.97	62.96	47.9
		24h	33.78	23.29	20.15	17.01		24.34	26.44	19.63	23.82
	Serum IL-10 (pg/mL)
		Time	PBS					Ferritin
		3h	40.96	21.73	0	30.92		112.96	58.07	54.19	54.19
		6h	32.45	35.38	21.73	0	30.92	56.78	95.09	55.49	27.7	39.59
		12h	40.96	32.45	0	21.73		47.66	29.35	24.01	24.01
		24h	40.96	30.92	0	0		36.8	27.7	0	0
	Serum MCP-1 (pg/mL)
		Time	PBS					Ferritin
		3h	176.34	144.53	67.89	84.26		3143.83	3545.59	3465.06	2846.91
		6h	92.73	123.64	139.11	51.58	73.53	2815.9	2360.52	2530.11	2454.7	2237.19
		12h	119.25	104.04	49.36	67.89		3549.74	979.45	1914.15	1849.18
		24h	94.39	85.98	53.74	60		92.73	215.28	214.19	281.52
	Serum IFN-γ (pg/mL)
		Time	PBS					Ferritin
		3h	11.47	10.15	5.99	13.75		55.83	13.75	12.45	10.15
		6h	9.48	9.48	9.82	3.51	9.48	18.51	28.98	27.46	22.86	42.72
		12h	11.15	8.47	4.83	8.12		112.06	17.25	63.3	37.69
		24h	12.13	10.15	6.35	6.35		11.8	20.69	7.43	9.48
	Serum IL-12p70 (pg/mL)
		Time	PBS					Ferritin
		3h	19.61	11.12	6.28	11.95		18.75	13.63	20.47	13.63
		6h	21.34	15.32	10.29	3.26	17.03	18.75	19.61	17.03	11.12	10.29
		12h	17.88	16.17	5.51	13.63		16.17	13.63	9.48	6.28
		24h	23.08	12.79	6.28	9.48		16.17	14.47	3.26	11.12

## Sheet: Figure 1e
RAW data for Figure 1e: Serum ALT levels
	ALT (IU/L)
		Time	PBS			Ferritin
		3h	46.05	29.466	43.4026	64.2186	44.9774	46.3343
		6h	34.5169	14.1058	34.0314	55.0445	53.3941	67.3912
		12h	31.6627	34.8936	55.5466	69.4609	59.041	70.2502
		24h	31.9297	30.1014	29.7701	25.7263	28.1364	34.5487

## Sheet: Figure 1f
RAW data for Figure 1f: Liver PCR of inflammatory genes
		PBS				Ferritin
	Time(h)	3	6	12	24	3	6	12	24
	Ly6G	1.20998	1.15575	0.677368	0.956894	12.1991	13.0721	16.7678	5.65712
	IL1β	1.15038	1.24839	0.635274	0.965953	6.06455	2.39323	1.6741	1.00459
	iNOS	0.913086	1.0488	0.845506	1.19261	117.836	13.6467	39.6595	0.686632
	IFNγ	1.038	1.00335	0.880774	1.07788	5.06686	4.53386	2.19882	0.74434
	IL10	0.885776	1.37832	0.757033	0.978872	3.77826	2.31529	0.688856	0.847685
	IL6	0.974504	1.29601	0.824669	0.904814	6.27802	3.44279	2.04465	0.411449
	TNFα	1.12901	1.07872	0.683571	1.1087	10.0691	6.19076	3.58607	1.54454
	Emr1	1.13895	1.02091	0.577633	1.26251	0.63209	0.566815	0.728886	2.01976
	PPARγ	0.74828	0.948352	0.552402	1.75097	0.0913428	0.138116	0.162124	0.865481
	Arg1	1.13542	0.830327	0.722908	1.31134	0.708765	0.82308	0.285034	0.589464
	TGFβ	1.06943	0.996398	0.697232	1.23694	0.844986	0.436358	0.377462	1.06316
	CD163	0.895925	1.3396	0.544348	1.22013	0.324479	0.113144	0.0860817	0.488945
	CD206	0.946908	1.02937	0.71736	1.30636	0.271228	0.102679	0.166756	0.508226

## Sheet: Figure 1g
RAW data for Figure 1g: Flow cytometry analysis for inflammatory cells in liver
	Liver neutrophil frequency (% of CD45+ cells)
		Time	PBS				Ferritin
		3h	9.16	8.83	3.38		21.7	18.5	13.3
		6h	5.76	8.17	3.78	3.78	29.8	22.4	21.3	45
		12h	5.08	4.63	7.75		15.5	20.7	23.2
		24h	7.6	6.51	7.26		13.3	9.98	9.12
	Liver monocyte frequency (% of CD45+ cells)
		Time	PBS				Ferritin
		3h	2.23	3.08	2.86		4.07	3.48	4.06
		6h	3.1	3.52	2.78	4.21	8.54	7.28	18.7	14.8
		12h	2.57	3.5	2.21		12.1	15.3	10.3
		24h	2.48	2.94	3.15		8.03	9.17	16.2
	Liver Ly6C+ monocyte frequency (% of CD45+ cells)
		Time	PBS				Ferritin
		3h	1.452	1.309	1.942		3.004	2.652	2.972
		6h	2.024	2.08	1.543	2.147	7.302	5.904	16.063	13.734
		12h	1.264	1.841	1.35		10.648	12.515	8.889
		24h	1.505	1.323	1.849		5.26	6.474	12.344
	Liver macrophage frequency (% of CD45+ cells)
		Time	PBS			Ferritin
		3h	8.26	11	6.88	7.88	10.3	8.42
		6h	6.65	10	9.72	7.57	12.4	12.8
		12h	13.6	5.85	8.13	14.2	15.2	18.3
		24h	7.39	8.48	9.14	24.5	27.3	27.7
	Liver T cell frequency (% of CD45+ cells)
		Time	PBS			Ferritin
		3h	59	63.2	65.2	57.7	61.6	52.3
		6h	59.2	63.3	61.9	45.3	62.4	52.9
		12h	64.5	51.7	61.6	68.9	64	59.3
		24h	61	56.1	59.6	57.2	66.3	63.4
	Liver B cell frequency (% of CD45+ cells)
		Time	PBS			Ferritin
		3h	16.8	11.4	9.1	5.81	6.12	4.44
		6h	13.8	8.5	16.4	3.62	4.64	4.77
		12h	16.7	26.4	18.7	6.78	3.9	3.24
		24h	12.4	18.7	12.6	10	5.63	7.74

## Sheet: Figure 1h
RAW data for Figure 1h: Neutrophil (Ly6G) and macrophage (F4/80) infiltrations in the livers
	Ly6G+ cells per field				F4/80+ cells per field
		PBS	Ferritin			PBS	Ferritin
	#1	4	35		#1	73	72
		2	33			58	78
		9	31			100	83
		3	38			81	100
		1	41			82	76
	#2	4	31		#2	116	129
		3	31			72	115
		1	36			80	90
		1	34			103	120
		2	54			92	85
	#3	2	34		#3	106	99
		5	29			92	112
		0	22			85	95
		0	28			95	117
		0	23			111	93

## Sheet: Figure 2b
RAW data for Figure 2b: Quantification of cell-free DNA and MPO-DNA complexes of BMDNs from ferritin-treated mice at 6 h
		cell-free DNA concentration (ng/mL)
				PBS				Ferritin
			-	123.439	142.568	134.335	139.341	159.312	181.328	150.945	170.545
			LPS	162.646	171.684	161.697	151.802	169.867	195.25	181.712	188.388
			PMA	188.18	164.128	177.435	165.236	182.443	211.127	189.365	197.246
		MPO-DNA concentration (ng/mL)
				PBS				Ferritin
			-	35.9948	39.0492	27.6993	31.0815	55.4597	50.0822	46.0862	43.7933
			LPS	53.9557	50.3653	40.7495	42.934	62.7065	56.9558	67.7539	53.9121
			PMA	57.6671	64.6733	51.4897	54.3483	74.7912	63.2749	70.1125	66.2929

## Sheet: Figure 2c
RAW data for Figure 2c: Western blotting analysis for citH3 and NE in the livers
	citH3 relative band density
		Time(h)	PBS				Ferritin
		3	0.060794	0.095718	0.12496	0.322753	0.099722	0.043805	0.76298	0.489788
		6	0.10072	0.1665	0.148927	0.286246	1.24513	1.54482	0.956016	0.610362
		12	0.089557	0.070545	0.109172	0.395553	0.269565	0.379863	0.50882	0.795926
		24	0.1161	0.137116	0.053975	0.13776	0.382415	0.227943	0.136325	0.33364
	NE relative band density
		Time(h)	PBS				Ferritin
		3	0.750136	0.931813	0.771216	0.464555	1.01769	1.49009	0.759373	0.943372
		6	0.704087	0.603073	0.418954	0.736359	1.12141	1.58168	1.26118	1.34629
		12	0.562496	0.637403	0.606154	0.807616	0.729517	0.940818	0.971795	0.892774
		24	0.654419	1.06068	0.536853	0.643302	0.553997	0.985147	0.550187	1.06969

## Sheet: Figure 3a
RAW data for Figure 3a: Peripheral neutrophil numbers
	Blood neutrophil count (10^9/L)
		PBS	isotype+Ferritin	anti-Ly6G+Ferritin
		0.18	0.776	0.002
		0.183	0.878	0.001
		0.093	0.497	0.001
		0.082	0.427	0.004

[truncated: 53 more sheets: Figure 3b, Figure 3c, Figure 3d, Figure 3e, Figure 3h, Figure 3i, Figure 4a, Figure 4b, Figure 4c, Figure 4d, Figure 4e, Figure 4g, Figure 4h, Figure 4i, Figure 4j, Figure 4m, Figure 4n, Figure 5b, Figure 5c-d, Figure 5e …]
